# Supplementary material for: Intraclonal Enrichment of IL-23 Receptor Complex Expression in the Proliferative Fraction of Chronic Lymphocytic Leukemia
Source: Int J Mol Sci. 2026 Jan 25;27(3):1202. doi: 10.3390/ijms27031202 (PMC12898115; doi:10.3390/ijms27031202)
Supplement: Supplementary file 1 [file ijms-27-01202-s001.zip]

Archive with 1 entries (1 files):
- ijms-4101003-supplementary.pdf
